# Supplementary material for: Genomic analysis of Shigella isolates from Lebanon reveals marked genetic diversity and antimicrobial resistance
Source: Microb Genom. 2023 Dec 15;9(12):001157. doi: 10.1099/mgen.0.001157 (PMC10763507; doi:10.1099/mgen.0.001157)
Supplement: Supplementary material 2 [file mgen-9-1157-s002.xlsx]

## Sheet: Sheet1
Name	Year	Month	Age (Y)	Sex	Hospital	Serotype_agglutination	Serotype_ShigaPass	Cluster/genotype	MLST	AMR profile (DD + MIC)	NAL MIC (mg/L)	CIP MIC (mg/L)	AZM MIC (mg/L)	CRO MIC (mg/L)	CAZ MIC (mg/L)	IMP MIC (mg/L)	bla resistance gene	aminoglycoside resistance gene	sulfonamides resistance gene	trimethoprim resistance gene	phenicol resistance gene	tetracycline resistance gene	PMQR	QRDR mutations	Plasmid Inc type	Long-read sequencing	Accession number
CL-004	2010	7	70	M	Nini	SB 20	SB 20	S1c	ST243	STR TMP NAL (CIP)	96	0.125	2				-	aadA1	-	dfrA1	-	-	-	gyrA_S83L	IncC, IncFII		ERR11596965
CL-005	2010	7	3	M	Nini	SB 20	SB 20	S1c	ST243	STR TMP NAL (CIP)	64	0.125	2				-	aadA1	-	dfrA1	-	-	-	gyrA_S83L	IncC, IncFII		ERR11596966
CL-006	2010	9		F	Nini	SS	SS	3.6.3	ST152	STR SUL TMP TET NAL	192	0.064	6				-	strA, strB	sul2	dfrA1	-	tet(A)	-	gyrA_D87Y			ERR11596967
CL-007	2010	11	3	F	Nini	SS	SS	3.6.1	ST152	STR SUL TMP TET NAL (CIP)	192	0.125	8				-	strA, strB	sul2	dfrA1	-	tet(A)	-	gyrA_S83L			ERR11596968
CL-009	2011	6	6	F	Nini	SS	SS	3.6.1	ST152	STR SUL TMP TET NAL (CIP)	192	0.125	6				-	strA, strB	sul2	dfrA1	-	tet(A)	-	gyrA_S83L			ERR11596969
CL-010	2011	6		F	Nini	SF 1b	SF 1b	PG1a	ST245	AMP STR CHL TET	2	0.006	4	0.023	0.064	0.094	blaOXA-1	aadA1	-	-	catA1	tet(B)	-	-	IncFII		ERR11596970
CL-011	2011	7	17	F	Nini	SF 1c	SF 1c	PG1a	ST13158	AMP CTX CAZ STR GEN TMP TET	1	0.004	2	256	256	0.19	blaCTX-M-15, blaTEM-1B	aadA1, aac(3)-IId	-	dfrA1	-	tet(B)	-	-	Incl1-I, IncX1	Yes	ERR11596971
CL-012	2011	7	8	M	Nini	SS	SS	3.6.1	ST152	STR SUL TMP TET NAL (CIP)	192	0.125	12				-	strA, strB	sul2	dfrA1	-	tet(A)	-	gyrA_S83L			ERR11596972
CL-014	2011	8	5	M	Nini	SS	SS	3.6.1	ST152	AMP CTX STR SUL TMP TET NAL (CIP)	128	0.094	4	128	1	0.25	blaCTX-M-3	strA, strB	sul2	dfrA1	-	tet(A)	-	gyrA_S83L	Incl1-I		ERR11596973
CL-015	2012	1	2	F	Nini	SB 2	SB 2	S1b	ST145	AMP CTX CAZ GEN	1.5	0.006	2	>256	24	0.38	blaCTX-M-15, blaTEM-1B	aac(3)-IId	-	-	-	-	-	-	IncFIB, IncFII, Incl1-I		ERR11596974
CL-016	2012	8	9	F	Nini	SS	SS	3.6.1	ST152	STR SUL TMP TET NAL (CIP)	192	0.125	6				-	strA, strB	sul2	dfrA1	-	tet(A)	-	gyrA_S83L			ERR11596975
CL-017	2012	8	6	F	Al-Haykal	SS	SS	3.6.1	ST152	STR SUL TMP TET NAL (CIP)	192	0.125	4				-	strA, strB	sul2	dfrA1	-	tet(A)	-	gyrA_S83L			ERR11596976
CL-018	2012	8	4	M	Al-Haykal	SF 6	SF 6	S1b	ST145	STR SUL TMP TET NAL (CIP)	192	0.094	3				-	aadA1	sul2	dfrA1		tet(B)	-	gyrA_D87Y	IncFII		ERR11596977
CL-019	2012	8	5	M	Nini	SF 6	SF 6	S1b	ST145	STR SUL TMP TET NAL (CIP)	256	0.094	2				-	aadA1	sul2	dfrA1	-	tet(B)	-	gyrA_D87Y	IncFII		ERR11596978
CL-020	2012	9	6	M	Nini	SS	SS	3.6.1	ST152	STR SUL TMP TET NAL (CIP)	192	0.094	6				-	strA, strB	sul2	dfrA1	-	tet(A)	-	gyrA_S83L			ERR11596979
CL-021	2012	9	10	M	Dar Al-Chifae	SF 6	SF 6	S1b	ST145	STR SUL TMP TET NAL	48	0.064	3				-	aadA1	sul2	dfrA1	-	tet(B)	-	gyrA_D87Y	IncFII		ERR11596980
CL-022	2012	9	2	F	Dar Al-Chifae	SS	SS	3.6.1	ST152	AMP CTX STR GEN SUL TMP TET NAL (CIP)	192	0.094	4	64	6	0.25	blaCTX-M-15, blaTEM-1B	strA, strB, aac(3)-IId	sul2	dfrA1	-	tet(A)	-	gyrA_S83L	Incl1-I	Yes	ERR11596981
CL-023	2012	9	7	M	Dar Al-Chifae	SF 6	SF 6	S1b	ST145	STR SUL TMP TET NAL	192	0.064	2				-	aadA1	sul2	dfrA1	-	tet(B)	-	gyrA_D87Y	IncFII		ERR11596982
CL-024	2012	9	4	M	Nini	SS	SS	3.6.1	ST152	AMP CTX STR SUL TMP TET NAL (CIP)	256	0.125	6	64	2	0.25	blaCTX-M-3	strA, strB	sul2	dfrA1	-	tet(A)	-	gyrA_S83L	IncFIB, Incl1-I		ERR11596983
CL-025	2009	9	6	M	Nini	SS	SS	3.6.3	ST152	STR SUL TMP TET NAL	48	0.047	4				-	strA, strB	sul2	dfrA1	-	tet(A)	-	gyrA_D87Y			ERR11596984
CL-026	2009	9		M	Nini	SS	SS	3.6.3	ST152	TMP NAL	32	0.047	6				-	-	-	dfrA1	-	-	-	gyrA_D87Y			ERR11596985
CL-028	2009	8		M	Nini	SB 20	SB 20	S1c	ST243	STR TMP NAL (CIP)	48	0.094	2				-	aadA1	-	dfrA1	-	-	-	gyrA_S83L	IncFII		ERR11596986
CL-029	2009	10	71	M	Nini	SB 20	SB 20	S1c	ST243	STR TMP NAL (CIP)	48	0.094	2				-	aadA1	-	dfrA1	-	-	-	gyrA_S83L	IncC, IncFII		ERR11596987
CL-030	2009	8	15	F	Nini	SS	SS	3.6.3	ST152	NAL	192	0.047	3				-	-	-	-	-	-	-	gyrA_D87Y			ERR11596988
CL-031	2009	8		F	Nini	SS	SS	3.6.3	ST152	TMP NAL	32	0.064	6				-	-	-	dfrA1	-	-	-	gyrA_D87Y			ERR11596989
CL-032	2012	10	5	M	Nini	SF 6	SF 6	S1b	ST145	STR SUL TMP TET NAL	191	0.064	3				-	aadA1	sul2	dfrA1	-	tet(B)	-	gyrA_D87Y	IncFII		ERR11596990
CL-033	2012	10	4	M	Nini	SS	SS	3.6.1	ST152	STR SUL TMP TET NAL (CIP)	192	0.125	6				-	strA, strB	sul2	dfrA1	-	tet(A)	-	gyrA_S83L			ERR11596991
CL-034	2012	10	54	F	Nini	SD 2	SD 2	S2d	ST147	AMP STR SUL TMP	1.5	0.006	3	0.016	0.064	0.19	blaTEM-1B	strA, strB	sul2	dfrA14	-	-	-	-	IncFIB, IncFII		ERR11596992
CL-036	2012	10	1	F	Dar Al-Chifae	SF 6	SF 6	S1b	ST145	STR SUL TMP TET NAL	64	0.064	3				-	aadA1	sul2	dfrA1	-	tet(B)	-	gyrA_D87Y	IncFII		ERR11596993
CL-037	2012	11	1	F	Nini	SS	SS	3.6.1	ST152	STR SUL TMP TET NAL (CIP)	192	0.125	6				-	strA, strB	sul2	dfrA1	-	tet(A)	-	gyrA_S83L			ERR11596994
CL-038	2013	9	5	M	Nini	SF 6	SF 6	S1b	ST145	STR SUL TMP TET NAL	192	0.064	3				-	aadA1	sul2	dfrA1	-	tet(B)	-	gyrA_D87Y	IncFII		ERR11596995
CL-039	2013	9	56	M	Nini	SS	SS	3.6.1	ST152	AMP CTX STR GEN SUL TMP TET NAL (CIP)	64	0.094	8	64	8	0.25	blaCTX-M-15, blaTEM-1B	strA, strB, aac(3)-IId	sul2	dfrA1	-	tet(A)	-	gyrA_S83L	Incl1-I		ERR11596996
CL-040	2010	12		F	Nini	SB 4	SB 4	S1b	ST145	Susceptible	3	0.008	3				-	-	-	-		-	-	-	IncFII		ERR11596997
CL-041	2012	8	2	F	Nini	SS	SS	3.6.1	ST152	TMP NAL (CIP)	128	0.125	8				-	-	-	dfrA1	-	-	-	gyrA_S83L	Incl1-I		ERR11596998
CL-042	2010	8		F	Nini	SS	SS	3.6.1	ST152	AMP CTX CAZ GEN TMP NAL (CIP)	256	0.125	4	256	12	0.25	blaCTX-M-15, blaTEM-1B	aac(3)-IId	-	dfrA1	-	-	-	gyrA_S83L	Incl1-I, incl2		ERR11596999
CL-043	2013	10		F	Tripoli Governmental Hospital	SF 1b	SF 1b	PG1a	ST245	AMP STR TMP CHL TET	2	0.008	6	0.32	0.094	0.125	blaOXA-1	aadA1	-	dfrA1	catA1	tet(B)	-	-			ERR11597000
CL-045	2014	5	2	F	Tripoli Governmental Hospital	SB 10	SB 10	S1c	ST243	AMP CTX CAZ STR SUL TMP (CIP)	4	0.19	1.5	>256	24	0.5	blaCTX-M-15, blaTEM-1B	strA, strB	sul2	dfrA14	-	-	qnrS1	-	IncFIB, IncFII		ERR11597001
CL-046	2014	6		F	Tripoli Governmental Hospital	SF 2a	SF 2a	PG3	ST245	AMP CTX STR SUL TMP CHL TET	0.75	0.004	1	32	1	0.094	blaCTX-M-3, blaOXA-1	strA, strB, aadA1	sul2	dfrA1	catA1	tet(B)	-	-	IncFII, Incl1-I	Yes	ERR11597002
CL-047	2014	8	2	M	Tripoli Governmental Hospital	SF 6	SF 6	S1b	ST145	AMP CTX STR SUL TMP NAL (CIP)	48	0.094	4	32	2		blaCTX-M-3	aadA1	sul2	dfrA1	-	-	-	gyrA_D87Y	IncFII, Incl1-I		ERR11597003
CL-049	2015	1	23	M	Tripoli Governmental Hospital	SB 20	SB 20	S1c	ST243	STR TMP NAL (CIP)	24	0.094	1				-	aadA1	-	dfrA1	-	-	-	gyrA_S83L	IncC, IncFII		ERR11597004
CL-050	2015	9	8	M	Nini	SS	SS	3.6.1	ST152	STR SUL TMP TET NAL (CIP)	192	0.125	8				-	strA, strB	sul2	dfrA1	-	tet(A)	-	gyrA_S83L			ERR11597005
CL-051	2015	9	8	F	Nini	SS	SS	3.6.1	ST152	STR SUL TMP TET NAL (CIP)	192	0.125	12				-	strA, strB	sul2	dfrA1	-	tet(A)	-	gyrA_S83L			ERR11597006
CL-052	2015	9	19	F	Nini	SS	SS	3.6.1	ST152	AMP CTX STR GEN SUL TMP TET NAL (CIP)	128	0.125	6	128	8	0.25	blaCTX-M-15, blaTEM-1B	strA, strB, aac(3)-IId	sul2	dfrA1	-	tet(A)	-	gyrA_S83L	Incl1-I		ERR11597007
CL-053	2015	10		F	Al-Haykal	SS	SS	3.6.1	ST152	AMP CTX STR GEN SUL TMP TET NAL (CIP)	128	0.094	4	64	4	0.19	blaCTX-M-15, blaTEM-1B	strA, strB, aac(3)-IId	sul2	dfrA1	-	tet(A)	-	gyrA_S83L	Incl1-I	Yes	ERR11597008
CL-054	2015	10	16	M	Nini	SS	SS	3.6.1	ST152	STR SUL TMP TET NAL (CIP)	192	0.125	12				-	strA, strB	sul2	dfrA1	-	tet(A)	-	gyrA_S83L			ERR11597009
CL-056	2015	10	81	M	Nini	SB 20	SB 20	S1c	ST243	AMP CTX CAZ STR SUL TMP NAL CIP	96	0.75	1.5	256	16	0.25	blaCTX-M-15	aadA1	sul1, sul2	dfrA1, dfrA5	-	tet(A)	qnrS1	gyrA_S83L	IncC, IncFIB, IncFII, Incl1-I		ERR11597010
CL-057	2015	11	10	F	Nini	SB 10	SB 10	S1c	ST243	Susceptible	2	0.008	2				-	-	-	-	-	-	-	-	IncFII		ERR11597011
CL-059	2016	9	82	M	Nini	SS	SS	3.6.1	ST152	AMP CTX STR SUL TMP TET NAL (CIP)	256	0.094	8	64	1	0.19	blaCTX-M-3	strA, strB	sul2	dfrA1	-	tet(A)	-	gyrA_S83L	Incl1-I	Yes	ERR11597012
CL-060	2016	12	91	M	El Youssef	SD 12	SD 12	S1a	ST148	AMP STR CHL TET	2	0.012	1.5	0.094	0.023	0.125	blaOXA-1	aadA1	-	-	catA1	tet(B)	-	-	IncFII		ERR11597013
CL-061	2017	6	72	F	El Youssef	SD 3	SD 3	S1a	ST7381	AMP STR SUL TMP CHL TET NAL	32	0.047	1.5	0.047	0.25	0.19	blaOXA-1	strA, strB, aadA1	sul2	dfrA1	catA1	tet(B)	-	gyrA_S83A	IncFII		ERR11597014
CL-062	2017	7	4	M	El Youssef	SF 2a	SF 2a	PG3	ST245	Susceptible	2	0.006	1.5				-	-	-	-	-	-	-	-	IncFII		ERR11597015
CL-063	2017	8	5	M	El Youssef	SF 6	SF 6	S1b	ST145	AMP CTX CAZ STR TMP NAL	64	0.064	2	64	24	0.25	blaCTX-M-15	aadA1	-	dfrA1	-	-	-	gyrA_D87Y	IncFIB, IncFII		ERR11597016
CL-064	2017	9	84	F	Nini	SF 2a	SF 2a	PG3	ST245	STR TMP TET NAL (CIP)	256	0.094	3				-	aadA1	-	dfrA1	-	tet(B)	-	gyrA_S83L	IncFII		ERR11597017
CL-066	2017	11	71	M	Tripoli Governmental Hospital	SD 12	SD 12	S1a	ST148	AMP STR CHL TET	3	0.008	2	0.016	0.032	0.125	blaOXA-1	aadA1	-	-	catA1	tet(B)	-	-	IncFII		ERR11597018
SS, S. sonnei; SF, S. flexneri; SB, S. boydii; SD, S. dysenteriae; AMP, ampicillin; CTX, cefotaxime; CAZ, ceftazidime ; CRO, ceftriaxone; IMP, imipenem; STR, streptomycin; GEN, gentamicin; NAL, nalidixic acid; CIP, ciprofloxacin; (CIP), decreased susceptibility to CIP; TET, tetracycline; CHL, chloramphenicol; SUL, sulfonamides; TMP, trimethoprim; MLST,multilocus sequence typing; F, female; M, mal…
